# Supplementary material for: Valuable Clues for DCNN-Based Landslide Detection from a Comparative Assessment in the Wenchuan Earthquake Area
Source: Sensors (Basel). 2021 Jul 31;21(15):5191. doi: 10.3390/s21155191 (PMC8348725; doi:10.3390/s21155191)
Supplement: Supplementary file 1 [file sensors-21-05191-s001.zip]

Archive with 1 entries (1 files):
- sensors-1298556-supplementary.pdf
